# Supplementary material for: Deep Sequencing of Chicken microRNAs
Source: BMC Genomics. 2008 Apr 22;9:185. doi: 10.1186/1471-2164-9-185 (PMC2375912; doi:10.1186/1471-2164-9-185)
Supplement: Additional file 1 — Expression of known microRNAs in CEF. [file 1471-2164-9-185-S1.xls]

## Sheet: Sheet1
Additional file 1. Expression of known microRNAs in CEF
A. Match to known chicken microRNAs
microRNA name	Length	Sequence	# Reads in MDV infected CEF	# Reads in uninfected CEF
gga-let-7a	22	TGAGGTAGTAGGTTGTATAGTT	383	603
gga-let-7b	22	TGAGGTAGTAGGTTGTGTGGTT	74	105
gga-let-7c	22	TGAGGTAGTAGGTTGTATGGTT	122	117
gga-let-7d	21	AGAGGTAGTGGGTTGCATAGT	0	1
gga-let-7f	22	TGAGGTAGTAGATTGTATAGTT	338	454
gga-let-7g	21	TGAGGTAGTAGTTTGTACAGT	13	8
gga-let-7i	21	TGAGGTAGTAGTTTGTGCTGT	3	6
gga-let-7k	22	TGAGGTAGTAGATTGAATAGTT	46	48
gga-miR-1a	22	TGGAATGTAAAGAAGTATGTA(T)	52	108
gga-miR-100	22	AACCCGTAGATCCGAACTTGTG	270	84
gga-miR-101	22	TACAGTACTGTGATAACTGAAG	187	97
gga-miR-103	23	AGCAGCATTGTACAGGGCTATGA	1297	841
gga-miR-106	22	AAAAGTGCTTACAGTGCAGGTA	373	277
gga-miR-107	23	AGCAGCATTGTACAGGGCTATCA	114	71
gga-miR-10b	22	TACCCTGTAGAACCGAATTTGT	70	15
gga-miR-122a	23	TGGAGTGTGACAATGGTGTTTGT	18	18
gga-miR-124a	22	TTAAGGCACGCGGTGAATGCCA	1	0
gga-miR-125b	22	TCCCTGAGACCCTAACTTGTGA	3689	2093
gga-miR-126	23	TCGTACCGTGAGTAATAATGCGC	1	0
gga-miR-126*	21	CATTATTACTTTTGGTACGCG	0	3
gga-miR-128	21	TCACAGTGAACCGGTCTCTTT	228	208
gga-miR-130a	22	CAGTGCAATATTAAAAGGGCAT	18	28
gga-miR-130b	22	CAGTGCAATAATGAAAGGGCGT	20	23
gga-miR-133a	22	TTGGTCCCCTTCAACCAGCTGT	15	2
gga-miR-133b	21	TTGGTCCCCTTCAACCAGCTA	1	0
gga-miR-135a	23	TATGGCTTTTTATTCCTATGTGA	6	1
gga-miR-137		TTATTGCTTAAGAATACGCGTAG	1	0
gga-miR-140	22	TACCACAGGGTAGAACCACGGA	2	0
gga-miR-140*	23	TACCACAGGGTAGAACCACGGAC	21	12
gga-miR-142-3p	22	TGTAGTGTTTCCTACTTTATGG	1	1
gga-miR-146a	22	TGAGAACTGAATTCCATGGGTT	0	1
gga-miR-146b	22	TGAGAACTGAATTCCATAGGCG	11	4
gga-miR-148a	22	TCAGTGCACTACAGAACTTTGT	3583	2062
gga-miR-15a	21	TAGCAGCACATAATGGTTTGT	15	13
gga-miR-15b	22	TAGCAGCACATCATGGTTTGCA	350	289
gga-miR-16	22	TAGCAGCACGTAAATATTGGTG	52	53
gga-miR-17-3p	20	ACTGCAGTGAAGGCACTTGT	4	9
gga-miR-17-5p	24	CAAAGTGCTTACAGTGCAGGTAGT	826	564
gga-miR-181a	23	AACATTCAACGCTGTCGGTGAGT	27	24
gga-miR-181a*	22	ACCATCGACCGTTGATTGTACC	1	1
gga-miR-181b	22	AACATTCATTGCTGTCGGTGGG	11	8
gga-miR-183	23	TATGGCACTGGTAGAATTCACTG	0	2
gga-miR-184	22	TGGACGGAGAACTGATAAGGGT	1	0
gga-miR-187		TCGTGTCTTGTGTTGCAGCCA	0	2
gga-miR-18a	22	TAAGGTGCATCTAGTGCAGATA	201	174
gga-miR-18b	22	TAAGGTGCATCTAGTGCAGTTA	322	292
gga-miR-190	22	TGATATGTTTGATATATTAGGT	1	0
gga-miR-193	24	AACTGGCCCACAAAGTCCCGCTTT	13	3
gga-miR-196	21	TAGGTAGTTTCATGTTGTTGG	23	1
gga-miR-199	23	CCCAGTGTTCAGACTACCTGTTC	529	301
gga-miR-199*	20	TACAGTAGTCTGCACATTGG	61	54
gga-miR-19a	23	TGTGCAAATCTATGCAAAACTGA	15	6
gga-miR-19b	23	TGTGCAAATCCATGCAAAACTGA	47	16
gga-miR-200a	22	TAACACTGTCTGGTAACGATGT	9	1
gga-miR-200b	23	TAATACTGCCTGGTAATGATGAT	0	5
gga-miR-202*	22	TTTCCTATGCATATACTTCTTT	1	2
gga-miR-203	22	GTGAAATGTTTAGGACCACTTG	28	20
gga-miR-204	22	TTCCCTTTGTCATCCTATGCCT	1	2
gga-miR-205a	22	TCCTTCATTCCACCGGAGTCTG	4	2
gga-miR-205b	22	CCCTTCATTCCACCGGAATCTG	0	1
gga-miR-206	22	TGGAATGTAAGGAAGTGTGTGG	408	474
gga-miR-20a	23	TAAAGTGCTTATAGTGCAGGTAG	666	414
gga-miR-20b	23	CAAAGTGCTCATAGTGCAGGTAG	619	378
gga-miR-21	22	TAGCTTATCAGACTGATGTTGA	2929	1488
gga-miR-217	24	TACTGCATCAGGAACTGATTGGAT	1	0
gga-miR-218	21	TTGTGCTTGATCTAACCATGT	499	370
gga-miR-219	23	TGATTGTCCAAACGCAATTCTTG	1	0
gga-miR-221	23	AGCTACATTGTCTGCTGGGTTTC	6708	4112
gga-miR-222a1	24	AGCTACATCTGGCTACTGGGTCTC	10361	4945
gga-miR-222b1	24	AACTACATCTGGCTACTGGGTCTC	13	5
gga-miR-223	21	TGTCAGTTTGTCAAATACCCC	1	0
gga-miR-23b	21	ATCACATTGCCAGGGATTACC	14	10
gga-miR-24	22	TGGCTCAGTTCAGCAGGAACAG	145	103
gga-miR-26a	21	TTCAAGTAATCCAGGATAGGC	522	334
gga-miR-27b	21	TTCACAGTGGCTAAGTTCTGC	650	400
gga-miR-29a	21	TAGCACCATTTGAAATCGGTT	5	9
gga-miR-29b	23	TAGCACCATTTGAAATCAGTGTT	64	2
gga-miR-30a-3p	22	CTTTCAGTCGGATGTTTGCAGC	11	6
gga-miR-30a-5p	22	TGTAAACATCCTCGACTGGAAG	42	31
gga-miR-30b	22	TGTAAACATCCTACACTCAGCT	37	15
gga-miR-30c	24	TGTAAACATCCTACACTCTCAGCT	97	48
gga-miR-30d	22	TGTAAACATCCCCGACTGGAAG	23	6
gga-miR-30e	19	TGTAAACATCCTTGACTGG	6	1
gga-miR-31	22	AGGCAAGATGTTGGCATAGCTG	26	11
gga-miR-33	19	GTGCATTGTAGTTGCATTG	1	0
gga-miR-34a	23	TGGCAGTGTCTTAGCTGGTTGTT	4	2
gga-miR-365	22	TAATGCCCCTAAAAATCCTTAT	26	9
gga-miR-375	22	TTTGTTCGTTCGGCTCGCGTTA	0	3
gga-miR-383	22	AGATCAGAAGGTGATTGTGGCT	3	0
gga-miR-429	22	TAATACTGTCTGGTAATGCCGT	4	3
gga-miR-455	22	TATGTGCCCTTGGACTACATCG	237	106
gga-miR-456	22	CAGGCTGGTTAGATGGTTGTCA	37	22
gga-miR-460	22	CCTGCATTGTACACACTGTGTG	4	5
gga-miR-489	23	AGTGACATCATATGTACGGCTGC	10	10
gga-miR-499	23	TTAAGACTTGTAGTGATGTTTAG	1	3
gga-miR-7	22	TGGAAGACTAGTGATTTTGTTG	6	2
gga-miR-7b	22	TGGAAGACTAGTGATTTTTGTT	1	0
gga-miR-9	23	TCTTTGGTTATCTAGCTGTATGA	72	34
gga-miR-9*	21	TAAAGCTAGAGAACCGAATGT	2	0
gga-miR-92	21	TATTGCACTTGTCCCGGCCTG	321	150
gga-miR-99a	22	AACCCGTAGATCCGATCTTGTG	143	52
B. Match to other known microRNAs
gga-miR-216b	25	AAATCTCTGCAGGCAAATGTGA	1	2
gga-miR-22	22	AAGCTGCCAGTTGAAGAACTGT	57	18
gga-miR-363	22	AATTGCACGGTATCCATCTGTA	345	298
gga-miR-1382	23	AGCTGGTGTTGTGAATCAGGCC(G)3	463	190
gga-miR-22*	22	AGTTCTTCAGTGGCAAGCTTTA	173	105
gga-miR-458	22	ATAGCTCTTTGAATGGTACTG	0	1
gga-miR-30e*	21	CTTTCAGTCGGATGTTTACAG	2	1
gga-miR-30e-3p	22	CTTTCAGTCGGATGTTTACAGC	13	9
gga-miR-455*	22	GCAGTCCATGGGCATATACACT	1	1
gga-miR-16c	22	TAGCAGCACGTAAATACTGGAG	1	0
gga-miR-454b	22	TAGTGCAATATTGCTTATAGGG(T)3	47	11
1 latest assembly of the chicken genome suggests 222a and 222b are identical
2Note gga-miR-138 exists in miRBase but is truncated
3() indicates a number of reads were obtained with extra nt
