# Supplementary material for: Deep Sequencing of Chicken microRNAs
Source: BMC Genomics. 2008 Apr 22;9:185. doi: 10.1186/1471-2164-9-185 (PMC2375912; doi:10.1186/1471-2164-9-185)
Supplement: Additional file 2 — Candidate novel microRNAs. [file 1471-2164-9-185-S2.xls]

## Sheet: Sheet1
Additional File 2. Candidate novel microRNAs
ID#	Sequence	Chromosome	Position	# Reads in MDV infected CEF	# Reads in uninfected CEF	free energy	bestsliding window	best secondarystructure
1	AATTTATTGCAGCCTTCTCAGGGT	chr 1	7267020	1	1	-58.9	AGGCTCCCTGCAGACAATTTATTGCAGCCTTCTCAGGGTGGCCCCCTGCTCTGTTCACCAGGGGGAAGGTGTAATAAATTGCCTGCGGGGAGGCTTTGCTCCTTGGAGTC	((.((((((((((.((((((((((((.(((((.(((((.....)))))(((((.....))))).))))))))))))))))).)))))))))).))..((((....)))).
2	CCCCTGAGTGCCCGCGGGTGCCATG	chr 1	51346486	1	0	-55	CAACCGCATCCCACAGAGCTCTGCTGGCAGCAGTGGGGCTGCTGGGAGCCCCCTGAGTGCCCGCGGGTGCCATGCAGGTAACCACGCGGCAGCTCAGCGCCATGCGGCTG	((.((((((.((.((((((((..(((....)))..))))).))))).((...((((((..(((((((((((.....))).))).)))))..)))))).)).)))))).))
3	ATGCCTCTGACATCTGCAGTG	chr 1	79914113	1	0	-30.5	TTGGAACATTTGTAACACCCATTTGTCCAGCGTAAACATTTCAAAAATGCCTCTGACATCTGCAGTGTCATGTACCTGTGGTAAATGTTAGTGGCAGAACTGTCTGCAAG	.((((.((..((.......))..))))))..(((.(((.(((.....((((.((((((((..(((.((.....)))))..)...))))))).))))))).))).)))...
4	ACCTGGCTGGACACTACATGCTGCA	chr 1	80129432	0	1	-35.6	TACCTGGCTGGACACTACATGCTGCAAGGAGCTTCCAGTCTCCTCCCTGTTATGGCTCTGGCTCCACAGGAGAATGAGCGCATCCTGGATATGTGCTGCGCCCCGGGTGG	(((((((..((.((.((((((.....((((((.....).))))).((....(((((((...((((...))))...)))).)))...)).)))))).))..))))))))).
5	TACCTATGATGTGTTCTGAGT	chr 1	172391217	1	0	-36.7	ATGGACTGAGGAGGGTCAAGACAGGAACATGCTGAGACCATAGCTTTTTCTGTGGTAAGAAGCAAGGCTTGGGTGACTAAAGCCTGTACCTATGATGTGTTCTGAGTGCC	..(((((.(((((.((((....(((.((.((((...(((((((......)))))))....)))).(((((((....)).))))).)).))).)))).).)))).))).))
6	AGGGTTGGACGAGATGGTCTTTA	chr 1	186667220	1	0	-42	TGAAGGGACCATTAAAGGTCATCTAGTCCAACTTCCCTGCAATGAACATGTACACATACAGAGGGTTGGACGAGATGGTCTTTAGAGATCCCTTCCAGTCACTATGATTC	.(((((((.(.((((((..(((((.(((((((((..(((..(((..........))).))).))))))))).)))))..)))))).).))))))).((((.....)))).
7	AGGACCCACTGGATCTGCATCTT	chr 1	189288969	1	0	-44.9	GGTTTGGATTAAGGACCCACTGGATCTGCATCTTCCAAACTTGGGAGAGGAGAGCCTGTGGGCCAGAAATCCCACCAGCACTGCACCATGCCTGGGAGCTGCTGTGAGCC	((((((((((..((.(((((.((.(((.(.(((((((....)))))))).))).)).)))))))...)))))...(((((..((.(((....)))..))))))).)))))
8	AAAGTTCTTGTGGCTCAGCAC	chr 10	4307321	0	1	-32.8	GTGTGCTGTTGTAATGCGAACTAATAATGATTCGTTTGTAATCACAGGTAGCACAAGAGCTCAGCAAGGTGCAGGGTGTTGCAAAAGTTCTTGTGGCTCAGCACGATGTC	.(((((((.(((..(((((((.(((....))).)))))))...))).....((((((((((..((((.(.......).))))...))))))))))...))))))).....
9	TGATCACCTCGGACGTTGCTTTG	chr 10	14823429	0	1	-43	CACTTCTGATCACCTCGGACGTTGCTTTGGTGACAACCCGGAGCAAAGCAACGAGAGGTCGGTCTGAAACACCACTGCTGCTGCAGCTGGAGCTGCCCCGCCGCTGGGAA	...(((.(((((((((...((((((((((.(..(.....)..))))))))))).))))).)))).)))...((...((.((.(((((....)))))...)).))..))..
10	AGCTTGGCTGCTGAGGGACTCTTT	chr 10	16388378	1	0	-51.7	AGATCCAACTCCTTTGGAGTCACTGTAGGGACACAGAGTCCCTCTTTCAACCAAGCCCTTGTGACAACAACAGCTTGGCTGCTGAGGGACTCTCCTGTCCCTCCTGGAAT	...(((.(((((...)))))....(.(((((((.((((((((((...((.((((((..((((....))))..)))))).))..))))))))))..))))))).).)))..
11	GATGGGGATGAGGATGGGAATGG	chr 14	13933688	0	1	-51.3	CCCCATTCTGCATCCATATGGGGCCATGCATTCCCCTTCACTCTGCTGCTCCATCAGCCTGCAGTGGGTCCCTGAGGCTGCTGGGGGATGGGGATGAGGATGGGAATGGG	.((((((((.(((((....((((.........)))).((((((((.(.(((((.((((((.(((.(....)))))))))).))))).)))))).))))))))))))))))
12	ATCCCTTACTCACATGAGTAGTC	chr 15	769601	0	1	-60.5	TCTCTGGTAGACAGGCCTGATCCTGCATCCCTTACTCACATGAGTAGTCGTATCTATTTCAGTGGGACTACTCGGTGAGTAAGGATAGCAGGATTGGGACCACTACCTGT	.....(((((...((((..(((((((((((.((((((((.(((((((((.(((........))).))))))))))))))))))))).)))))))..)).)).)))))...
13	TGGACGTTGGCTCTGGTGGTGAT	chr 15	1296957	3	4	-46.7	TCCACCACCTCCCCTGCAAACGTCCAGTGACGCAGAGGTAATGGACGTTGGCTCTGGTGGTGATGGACAGTCAGATACCCCTGCTGGGGACACGCACAGTATCTGCAGAA	((((.((((.((...((.((((((((...((......))..)))))))).))...)).)))).))))..(.(((((((...(((((....)).)))..))))))))....
14	TGGACCAGGGCTCTTCCTGCTGG	chr 15	7810138	1	0	-44.8	TGGCTTAACGTGGAAGACGAGGCTGTGAGTGCCACCTGCTGGCACATGGCTGCACCCTGGGAAGCTCGGAGCTGTTGGGCTTGGACCAGGGCTCTTCCTGCTGGCTGGTT	.((((...((.((((((...((((((..((((((.....))))))))))))...((((((.((((((((.....))))))))...)))))).))))))))..))))....
15	CGCCATCTTGTGCGTCGCCGGAT	chr 15	8119800	0	1	-75.7	CGGCGCCGGGGAAGGCGGCGGGGAGGTGCGGCCGCCATCTTGTGCGTCGCCGGAGCCAGGCGAGCGGCCCGCAGCGTGGCGCCGCCCGACCCCCGCGCTGCCCCCGCGCC	.(((((.((((.((((((.(((..((.(((((.(((((.(((((.(((((((........)).))))).))))).))))))))))))..))))))).)).)))).)))))
16	TGCTGTTTGCAGGGCCGCCTCGGA	chr 15	11747297	0	2	-57.6	GGCGCAGCACCTGCGTGTGTGGCTGTGCTGTTTGCAGGGCCGCCTCGGATCCGCCCAACGCCGGCTGCCCGCACACAGCACACACAGCACACAGCACACGCGTGCAGCGC	.((((.((((..((((((((.((((((((((.(((.((((.(((.((...........))..))).))))))).)))))....))))).....)))))))))))).))))
17	TTTCAGAGGTGCTGGGTGCTT	chr 17	8862972	0	8	-42.2	GCAAGGTGTTAATGATGAGCCTTTCAGAGGTGCTGGGTGCTTATGGCTCCCACGAAGGTCACTTAGAGCTTTGTACACTAACACTCCTGGAAAGGTTCTGGCTGGCACCC	....(((((((.....(((((((((((..(((.(((((((....(((((.....(((....))).)))))..)))).))).)))..)).)))))))))....))))))).
18	TAGGGCTGCTGCTGAATTCCTGC	chr 19	5351355	1	0	-42.9	GTGGACCCAGCAGGGACAGCAGGAGCCTCATGCTGGGGGCTGCACAGTTCTGGTTCAATCTCCCTGTCTGGCTGTGTAGGGCTGCTGCTGAATTCCTGCACCTGGTGATG	....(((..(((((((((((((.((((..((((....(((((.((((....((........)))))).)))))))))..)))).))))))..)))))))....)))....
19	ACCTGCGGCTGCACGTCGCCTACT	chr 19	5626294	1	0	-58	ACAGCGTGGGCCGGCGGCCGGTGCTGGTGCTGCCGGCGGTGGGCATGGCGGTGCAGGCGGCCGTGTACCTCCTCGTCATGTACCTGCGGCTGCACGTCGCCTACCTGCTC	.(((.((((((.((((((.(.(((.(((((((.(((.((.(((((((((.((....)).))))))).)).))))).)).))))).))).).)).)))))))))))))...
20	TTCCTCCTCACATGGCTGTTTTGTG	chr 2	5627091	0	1	-34	ATTCCTCCTCACATGGCTGTTTTGTGACCCAGCTGATCTCTTTCCCAATGCAGTGTGCCAGGAGCAGGCTGGCCATGCCTAAGCCCCCTGATACCCATCAGGGCTGGCAG	....(((((..((((.((((.(((.((...((.....))...)).))).))))))))..))))).((((.......))))..((((((((((....)))))))..)))..
21	GCTGCGTGCGGCGTGTTGGCACT	chr 2	23267789	1	0	-57.6	CACGGCGCCTTGCGGGCGGCCCTCAGGAAGGTACCGCGGGGACGGCCCGGCAGCCGGCGTGGCCTGCCCGCTGCGCTGCCCCGGCTGCTGCGTGCGGCGTGTTGGCACTG	..((((((.(((((.(((((((((.((......))..))))..((((.(((((((((((.((....))))))).))))))..))))))))).))))).))))))......
22	GATGGTCCTAGAGGTCTGCGTGG	chr 2	23560856	0	1	-47	GGGTCTGTGTTGTAATGACGACACATTCATGCTCGATCCTCTAGGGCATCACTGGTCCCCCTGGTCCTCCTGGCCCAGCTGGCAAAGATGGTCCTAGAGGTCTGCGTGGT	.....((((((((....)))))))).((((((..((.(((((((((((((....(((...((((.((....)).))))..)))...))).)))))))))))).)))))).
23	TTGGATTCCAGCTGCACAAGAT	chr 2	45577081	0	1	-34.1	TTTTGGATTCCAGCTGCACAAGATGCAGTTTAAATCTTCAGACTGGTGCAGAAATTGACACACCAGTAGGGAGACGTTAATTAGCATCGCTTCTGTGTGAGAATTCCAAA	.(((((((((...(.(((((.(((((((((....(((((..(((((((............)))))))..)))))....)))).))))).....)))))).))).))))))
24	CTCGGCCGGCCCTCGCCTCCAT	chr 2	91374666	0	1	-71.4	CGCTGCCGCGGCACCGGAGGAGGGCGGCGGGTCGGGGCCGCGCGCCGGGACGGGGAAGCCGCGCCGGCCGCTGCTGCGCTCGGCCGGCCCTCGCCTCCACTGCCGCGTCG	....(.(((((((..(((((.(((.(((.(((((((((.((((((((((.(((.....)))).)))).))).)).)).))))))).)))))).)))))..))))))).).
25	TCACACCAGAGTAACTGGGATC	chr 2	141373945	1	0	-38.1	GGGACAGGACAGGTTGTTTTCTCAGCTACATCGGTGTAAATCCAGGGCAATTCTACTGAGGTTCACACCAGAGTAACTGGGATCAGAATCTGGCCACCATCGTCCACCTG	.((((.((.((((((.(..((((((.(((.(((((((.(((((((..........))).)))).))))).))))).))))))..).))))))....))...)))).....
26	TCTCAGCTACATCGGTGTAAATC	chr 2	141373987	1	0	-38.1	CTGGGACAGGACAGGTTGTTTTCTCAGCTACATCGGTGTAAATCCAGGGCAATTCTACTGAGGTTCACACCAGAGTAACTGGGATCAGAATCTGGCCACCATCGTCCACC	...((((.((.((((((.(..((((((.(((.(((((((.(((((((..........))).)))).))))).))))).))))))..).))))))....))...))))...
27	TGGGCAGCCTCTCAGTGAGCTCT	chr 20	1396017	3	0	-52	GTGCAGGCTCTCTGTGGCTCAGCCCAGCTGCGGTACTGCATGGTGCTGGGCAGCCTCTCAGTGAGCTCTGTGCTCCCACAGTGTCCAGTTATGTTGGCAAAGGGAGGAGC	..((((((((.(((.((((..(((((((((((....))))....)))))))))))...))).)))).))))(((((..(..((.((((.....))))))...)..)))))
28	GGCCTGCAGGTCGGTGAAGGGCC	chr 20	4976859	1	0	-57.5	CGGCCTGCAGGTCGGTGAAGGGCCGCTCCAGAGCCGCCCGCAGTCGGGCCAGGTCTCGCGCGGTGAGGTGGTGGCTGGGGGCGAGGGCCTGGGCACCGACGAGGAGGAGC	...(((.(..(((((((..((((((((....)))(((((.(((((..((((..((((((...))))))))))))))).)))))..)))))...)))))))..).)))...
29	CTCCGCTCCCTCCCGCTCGCCGGCA	chr 21	4202964	1	0	-70.5	CCGGCTCCGCTCCCTCCCGCTCGCCGGCAGGGCCCGGGCGCGGCCATGGCGCGCTGAGCGGCGGCGGCCCAAACCCCGCAGCCTGCGGGCCGGGCCGGGGCCGGGCCGGG	(((((((.(((((...((((.(((((((.(.(((..(((...)))..))).))))).))))))).(((((....(((((.....)))))..)))))))))).))))))).
30	TTTGACTGCATGCATCCAGGT	chr 24	3380976	1	0	-39.8	ATTTTTGACTGCATGCATCCAGGTTGAGGTAGTAGGTTGTATAGTTTAGAATTACACCAAGGGAGATAACTGTACAACCTCCTAGCTTTCCTTGGGTCTTGCACAAAGCG	..(((((..((((.(.(((((((..(((.(((.(((((((((((((.....(..(.....)..)...))))))))))))).))).)))..)))))))).)))))))))..
31	GCGCTCAGGCTGGTGCTGGGGGAT	chr 24	4209067	0	2	-44.1	CGCCCTCCCCGCGCTCAGGCTGGTGCTGGGGGATCCGTGCTTCTCCCACCCCTTAGCTTTTGGGGTTCTGTTTGGCCTGGGGAAAGACGGCTGGATGAGCAGGTAAGGGA	..((((..((..((((((((((.....((((((........)))))).((((...(((..(((....)))...)))..)))).....)))))...))))).))..)))).
32	ATCTCTACAGGTAATTGTGAGA	chr 3	288230	1	1	-40.5	ATTACTGTGTATGCAGATGCCAGATTGTAGAATCTCTACAGGTAATTGTGAGATTGCTATAAAGACATCACATTTGCCTGCAGAGATTTCCCAGTCTGTGACTCACATCC	....((((....))))....(((((((..((((((((.(((((((.(((((..((........))..))))).))))))).))))))))..)))))))............
33	ATTCCTTGGCTGTGTCTGAGAA	chr 3	8531260	0	1	-38	GACAGTTGAATGAGGACGTTGAATTCCTTGGCTGTGTCTGAGAATGCTGCCAGCAGCCTTTCTTGATCCTGTAGCATAAGGATAGGTGCTGTTCTCTTTCACTGTGTTCC	.(((((.(((.((((((((.....((((((((((.(((.(((((.((((....))))..))))))))....)))).)))))).....)).)))))).)))))))).....
34	TCCTGCAGAAGGTGCGGCTGTGT	chr 3	23002020	1	0	-48.7	CTCCTCCTCCTGCAGAAGGTGCGGCTGTGCGCTCCCCAACGGCTCCGTGCACTCTGCAGGCACAGGAGTGAGCCCTGACCCACCTGGCAGCTGCTCCTGCTGGAGGCTCG	..(((((.((((((((..(..(((((((..........)))))..))..)..))))))))..(((((((.(((..((.((.....))))))))))))))..)))))....
35	TGGGTATCTGGCAGTTTGCTTTT	chr 3	26145079	1	0	-51.5	TCACTGGAGTTGGGGCAAGAGCAGCTGCCAGGCATCTGGCAGGTTTGTTGGTATTGGCACACGTGCTGGGTATCTGGCAGTTTGCTTTTGCATCTGTTAGTTTCAGCAAG	...((((((.(((((((((((((((((((((..(((..(((.((.((((......)))).)).)))..)))..))))))).)))))))))).))))....))))))....
36	GTACAATGATGAGACTTTGGCTCC	chr 3	58701696	3	0	-27.1	AAGCCATTAAATAGTGGCTATAGAGTGTGTGTAGGGTCTTAATGTGAGTTTTCTTCAAATTAAAAGCATAAGAGCTGTACAATGATGAGACTTTGGCTCCCTCTACTGAT	.(((((((....))))))).(((((.(.((.((((((((((.(((((((((((((........)))....)))))).))))....)))))))))))).).))))).....
37	TCGCACAGGAGCAAGTTACCGC	chr 3	78710232	186	87	-70.1	CAGAGCAAGCGCAGGAGCTGCTGCCTCGCACAGGAGCAAGTTACCGCGTTCAGCTCGCCTGCCGTAACTCGCTGCTGTGAGAGGCAGCGGCTCCTGGCTCTCCCTGCTCC	..((((((((.((((((((((((((((.(((((.(((.((((((.(((..(.....)..))).)))))).))).))))).))))))))))))))))))).....))))).
38	CGTAACTCGCTGCTGTGAGAGGC	chr 3	78710269	1	0	-70.1	AGAGCAAGCGCAGGAGCTGCTGCCTCGCACAGGAGCAAGTTACCGCGTTCAGCTCGCCTGCCGTAACTCGCTGCTGTGAGAGGCAGCGGCTCCTGGCTCTCCCTGCTCCC	.((((((((.((((((((((((((((.(((((.(((.((((((.(((..(.....)..))).)))))).))).))))).))))))))))))))))))).....)))))..
39	TACAGTGATCACGTTACGATGGAT	chr 3	99798407	64	20	-34.79	AAGTCTTGGTCTGGTTGTAGAGATACAGTGATCACGTTACGATGGATTTCTCAAGTAACAACCTCGTAGCTTGATCACGATATCCCTATGACTTGAGAAACAGCAGGTTG	....((((.((((((..(((.((((..(((((((.(((((((.((................))))))))).)))))))..)))).)))..)))..))).....))))...
40	TCCTCATTGTACATGCTGTGTGA	chr 4	2687417	12	3	-45.3	CTCAGATCTGGCTCTACGTTGTCCTCATTGTACATGCTGTGTGTATTTGCCACGTACACAGCGCATGCAATGTGGACATAATGGAGCTCAGCTGACGCCCAGCAAGATGT	.....((((.((((((...(((((.(((((((..(((((((((..(.....)..)))))))))..))))))).)))))...))))))...((((.....)))).))))..
41	TGGCTTTCCATGACAGGTTGG	chr 4	8572408	1	1	-40.54	GGCAGTGCTGAGTGCAGCTCTCTCCCTGGCTTTCCATGACAGGTTGGTACCTCTCATCCTTCCTATCTGTCCTTGTGAGCCCCAGAGTGAGTGCTGCTGTGTCTCTGCTC	(((((.((.....(((((.(((.(.((((..(((((.(((((((.((..............)).)))))))..)).)))..)))).).))).)))))...))..))))).
42	TTATAGTATCCCACCTACCCT	chr 4	22577794	0	1	-47.1	GGATTCCAAAGGCTACGGCATCGCCACACCTAAAGGATCCTCATTAAGGTGGGTGGAATAGTATAACAATATGCTAAATGTTGTTATAGTATCCCACCTACCCTGATGTA	((((((...(((....(((...)))...)))...)))))).(((((.(((((((((.(((.(((((((((((.....))))))))))).))).))))))))).)))))..
43	TGGGCTCTGCATCACCCCATGG	chr 4	79189707	1	0	-63.2	GTTAGTTCCTGTTGATAAGGAGCAGGAGGAGATGCCCTGGGGGTGCTGCGAAGCCTGCAGCCGCCCAGGGGCTGAGCTGGGCTCTGCATCACCCCATGGGCACTGCTCCC	....((((((.......)))))).((((.((.(((((..((((((.((((.(((((.(((((.(....))))))....))))).)))).))))))..))))))).)))).
44	TGCGGGTCTCTGAGGAAGCGCGTCTT	chr 4	86953138	1	0	-62.1	CGGTCCCGGCGGGGCCGCGCTCCCCTCAGCGAGGGGCCGCCATGTTGTGCTCTGGGGGGCGGCGGGGCGTGCGGGTCTCTGAGGAAGCGCGTCTCTGCTGGCAGCCCGCA	.(((.(((((((((.((((((..((((((.((...((((((.((((((.((....)).)))))).)))).))...)).)))))).)))))).)))))))))..)))....
45	CACAGCGCATGCAATGTGGACATT	chr 4	2687452	0	2	-45.3	CTCAGATCTGGCTCTACGTTGTCCTCATTGTACATGCTGTGTGTATTTGCCACGTACACAGCGCATGCAATGTGGACATAATGGAGCTCAGCTGACGCCCAGCAAGATGT	.....((((.((((((...(((((.(((((((..(((((((((..(.....)..)))))))))..))))))).)))))...))))))...((((.....)))).))))..
46	TTATAGCAGAGTAAGAAAGA	chr 4	46378852	1	0	-24	CTTATAGCAGAGTAAGAAAGATTCCTTTTCTTTTGCAGGAGTTCGCTCCACGTGTGGTTGTCATGTATTTCATTGCTGCTGTAGCATTTCTCTTCTATATTTCCAAGGTT	..(((((.((((.(((((((.....))))))).(((.((((....))))...((..((.((.(((.....))).)).))..)))))...)))).)))))...........
47	GTTCTATGATGCTTTGCTGAGAATT	chr 5	11171661	1	3	-30.7	GAACTTGAGTGCACAGTCTCATTAAGATACTCAGAGAATGAATGAAATGAAAGAAATTTCTACTTCGTTCTATGATGCTTTGCTGAGAATTGAGAATGGCAGTTAAGTCT	..((((((.(((.((.(((((.....((.(((((((.(((((((((..((((....))))...))))))).))....))...))))).))))))).))))).))))))..
48	GATCACTCTTGTCCGAAAGCGC	chr 6	24064407	1	0	-37.2	TTGAATGCCTTCTGGCTTCTGATAGGTGGTGATTTGGAAACCTTTGTGGAGCAGATCACTCTTGTCCGAAAGCGGGATGCAATTTCTGCTAGCAGCACTGGGAGAACAGC	.....(((..(((.(((((.((((((.(((((((((....((.....))..))))))))))))))).).)))).))).)))..((((.((((.....)))).))))....
49	TTCGATGCTTGTATGCTACTCC	chr 7	1330109	41	48	-17	TGAATGTTGGACACTGAGGTCTAGACTCCTTTCGATGCTTGTATGCTACTCCCAAGAATGCTAACAGGAGTTACATGTAT	.(((.(((((((......))))).))....))).((((.((((....(((((..............))))))))).))))
50	TCTCAGATGAGGCCTGCTTTT	chr 7	6812322	3	0	-33.9	CACCACATCCAGAAAGCCATGGCTTGTTGTGCTGGGGGTATGATCCTTGCTTAGGGTGTGAGAGGTCCTGGGTTCAAATCTCAGATGAGGCCTGCTTTTTAAGGATGGCA	.....((((((((((((...((((..(..(.((((((...(((.....((((((((.........)))))))))))..)))))))..))))).)))))))..)))))...
51	CAATGGTGTGAGCTGGGATGGTT	chr 7	26820198	1	1	-58.2	TGAAGGCTGATGCGCCCGCTCTGCTCGCACCATTGTGGCGGCCGAACAAAGCACAATGGTGTGAGCTGGGATGGGCGCTGGCCGGCCCTCCCCGGGAGCTTCCTGCCATT	.((.(((((..((((((((((.(((((((((((((((.(...........)))))))))))))))).))).)))))))....))))).))..((((.....)))).....
52	ACCTTGGCTGGGATGGCAGAGGGCT	chr 7	28434502	0	1	-48.3	GGCAGCCAAGAATGGCTGCTGGTGGCACGTCGCTGACCCATCCTCAAGCTAGTGTTTCCTGAGCATAGCACCTTGGCTGGGATGGCAGAGGGCTGATGTTCCACCCCTAC	((((((((....))))))))(((((.((((((((...(((((((..((((((((((..........)))))..)))))))))))).....))).))))).))))).....
53	GTTCATGATGATTAGTTCTACACA	chr 8	7733665	0	1	-31.3	AGCATGTACTGTTCATGATGATTAGTTCTACACAATGGGAATCTCTCTGAAAGAGACTGAGGAGGACTCTTGATCTGAAACAGTACACGCATTTTAGGCTTTCTTGAAAC	.((.(((((((((((.(((.(..((((((.(....(.((..(((((.....))))))).).)))))))..).))))).))))))))).)).(((((((....))))))).
54	GGTGGGTCCATCCTGGGCTTTGGC	chr 8	22355562	1	0	-47.7	AACTCCTGGAGGCTCCTCCGGTGGAGAAGGGGCACTCATAGGAGGAGGTGGGTCCATCCTGGGCTTTGGCACAGACTTAGGAGGGAGCCTGCGTTTCCCTGCTGCCTTCT	..(((((((((....)))))..))))..((((((....((((..((.(..(((((.(((((((.((((...))))))))))).))).))..).))..)))).))))))..
55	TTCCTGTGATGCTCATGAGAA	chr 9	11743594	2	1	-28.5	TTAGTTCAGCCTCATTTTTTTTAGAGTTCTGGAGTATCTTATTGCACAAAATATGCTGAGGAGAAATTCCTGTGATGCTCATGAGAAAAATTGTAGAGCGCTTTTACACT	...((..((((((((((((((((((((((.(((((.((((...(((.......)))....)))).)))))...)).)))).))))))))))....))).)))...))...
56	CGGCTGCTGCGCGACCTGGGCG	chr 9	13914819	1	0	-67.5	AGGCGCTGGGCGAGCCCGAGGGGGAGCTGCTGCGTGCCGGCGCGGGCCGCGGGGAGGGCCCGGAGCTCGGCCGGCTGCTGCGCGACCTGGGCGAGCTCAGCCTGGGCAAC	.((.(((((((..((((...(((..((.((.(((.((((((.(((((..((((.....))))..)))))))))))))).))))..)))))))..))))))))).......
57	AAGGCTGCTCGGCCCGCGCTGC	chr 9	25196403	1	0	-64.5	TCTCCGGGCGGAAGGCTGCTCGGCCCGCGCTGCTCCTCGCGTCCTCCGCGCGGCGGCGGTCCGAGCAGCTCCCGCTCGGTCTCAGCCGTTGCGACGCCGCGTGCGGTCTC	...((((((((..((((((((((.(((((((((.....(((.....)))))))).)))).)))))))))).)))))))).....(((((((((....)))).)))))...
58	TCCTTAACTCATGCCGCTGTGCT	chr Z	34596495	61	52	-36.1	ATGAGGCTGATACTTTTTCCTTAACTCATGCCGCTGTGCCTTTATATTTTATTTCACAATTGTATGAGTTGAGTACAGAGTATCAGTCCAGCTCTGCGTAACTCTGCTTA	.((.((((((((((((...((((((((((((...((((....((.....))...))))...))))))))))))...)))))))))))))).....(((......)))...
59	GAAAGGACGGAGGCGGCCCGCGC	chr Z	44167547	3	1	-61.3	GTCAGATGGAGCCTGGGCCGAACAGGGAAAGGACGGAGGCGGCCCGCGCGGGGTCGTTCAGTCGGGGTCGTCGCCGTCCCTTCCCCGTTCGACCCGTACCCGCCTGAGCT	.((((.(((.(..((((.(((((.(((((.((((((.((((((((.(((..((....)).).)))))))))).)))))).))))).))))).))))..)))).))))...
60	TTGAGATAAGACAGAGGATATT	chr Z	64990805	6	0	-33.36	TAGACAACCCTATTAATATGGTTGCCTCTGTTAGGGACTGTCTTGAGATAAGACAGAGGATATTAAGCCTGAAATAAAAATAATATCCTTCTTTCTTGTCTTTTAGTCTC	(((((((((.((....)).)))))..))))...(((((((....(((((((((.(((((((((((...............)))))))).))).))))))))).)))))))
61	ATCCTGTGATGTTCTATAACTGAGGTTT	chr Z	64993989	2	0	-28.6	CATTCTATCCTGTGATGTTCTATAACTGAGGTTTTGAATGGCAGCTTTTGACATGTCAAGCCAGGAAATGTAGAGGAAGTCACCAGAGGCTGTCACTGCACTGCCTCTGA	...........(((((.(((((((.((..((((.....(((((.(....)...))))))))).))...)))))))...)))))(((((((.((......)).))))))).
62	CACTACAGGCTGCAAAAGGGTT	Un_random	419973	3	0	-35	CCTTGAATGCCTCCAGGGATGGGGCATCCACAACCTCCTTGGGCAACCTGTTCCAGTGCGTCACCTTTAAATTAGATTATCACACTACAGGCTGCAAAAGGGTTTGTGAG	......(((((.(((....)))))))).(((((.(.((((..(((.(((((...((((.(....((.......)).....).))))))))).)))..))))).)))))..

## Sheet: Sheet2
GAACGTGAGCTGGGTTTAGACCG	chr1	104480259		3950263	-40.8	CCACTAACAGGGAACGTGAGCTGGGCTTAGACCGTTGTGAGACAGGTTCTGGAAGAGCTCCAGCAGCGCCTGCACTCAGAACTGCTCCAGGTCTGCTCATATCTCCTCCT	........(((..(..(((((.((((((.(((.(((.((((.(((((.(((((.....)))))....)))))..)))).))).).)).)))))))))))..)..)))...
TCCAGCCTTAATGTTTCCATGATTCA	chr3	7516723		36500127	-37.9		......((((((...(((((.(((.(((((..((.((((.(((((((.(((.....)))..)))))))...))))...))..)))))..)))..))))).))))))....
I removed these because I couldn'lt find a good sliding window
